# Supplementary material for: Phototoxicity of the Ethanolic Extract of Skeletonema marinoi for the Dermocosmetic Improvement of Acne
Source: Mar Drugs. 2024 Jul 27;22(8):343. doi: 10.3390/md22080343 (PMC11355829; doi:10.3390/md22080343)
Supplement: Supplementary file 1 [file marinedrugs-22-00343-s001.zip]

Archive with 1 entries (1 files):
- marinedrugs-3126852-supplementary.pdf
